# Supplementary material for: De novo assembly and characterization of the Hucho taimen transcriptome
Source: Ecol Evol. 2017 Dec 21;8(2):1271–85. doi: 10.1002/ece3.3735 (PMC5773338; doi:10.1002/ece3.3735)
Supplement: Supplementary file 2 [file ECE3-8-1271-s002.xlsx]

## Sheet: Sheet1
Supplementary Table S5. Summary of KEGG pathway annotation of taimen transcriptome.
Pathway ID	Pathway description	Number of transcripts
map01100	Metabolic pathways	4526
map05200	Pathways in cancer	2233
map04151	PI3K-Akt signaling pathway	1885
map04144	Endocytosis	1601
map01110	Biosynthesis of secondary metabolites	1439
map04510	Focal adhesion	1403
map04010	MAPK signaling pathway	1357
map05205	Proteoglycans in cancer	1354
map04015	Rap1 signaling pathway	1330
map05166	HTLV-I infection	1281
map04024	cAMP signaling pathway	1270
map04360	Axon guidance	1260
map04810	Regulation of actin cytoskeleton	1207
map04014	Ras signaling pathway	1167
map04530	Tight junction	1156
map04020	Calcium signaling pathway	1143
map04022	cGMP-PKG signaling pathway	1100
map04921	Oxytocin signaling pathway	1060
map04261	Adrenergic signaling in cardiomyocytes	1019
map05169	Epstein-Barr virus infection	983
map05206	MicroRNAs in cancer	961
map05203	Viral carcinogenesis	960
map04072	Phospholipase D signaling pathway	959
map05152	Tuberculosis	894
map04371	Apelin signaling pathway	879
map04068	FoxO signaling pathway	863
map05168	Herpes simplex infection	860
map04611	Platelet activation	859
map04919	Thyroid hormone signaling pathway	855
map05202	Transcriptional misregulation in cancer	854
map04140	Autophagy - animal	852
map04062	Chemokine signaling pathway	850
map05010	Alzheimer's disease	822
map04310	Wnt signaling pathway	818
map04910	Insulin signaling pathway	816
map04728	Dopaminergic synapse	814
map04141	Protein processing in endoplasmic reticulum	811
map05016	Huntington's disease	800
map04150	mTOR signaling pathway	798
map03013	RNA transport	796
map04152	AMPK signaling pathway	790
map04390	Hippo signaling pathway	783
map04145	Phagosome	770
map05414	Dilated cardiomyopathy	762
map01130	Biosynthesis of antibiotics	756
map04722	Neurotrophin signaling pathway	755
map05161	Hepatitis B	753
map04550	Signaling pathways regulating pluripotency of stem cells	749
map05224	Breast cancer	738
map04514	Cell adhesion molecules (CAMs)	728
map04210	Apoptosis	723
map04724	Glutamatergic synapse	714
map04725	Cholinergic synapse	711
map00230	Purine metabolism	710
map05418	Fluid shear stress and atherosclerosis	709
map04120	Ubiquitin mediated proteolysis	706
map05164	Influenza A	703
map04270	Vascular smooth muscle contraction	701
map04713	Circadian entrainment	701
map04520	Adherens junction	686
map04621	NOD-like receptor signaling pathway	686
map04931	Insulin resistance	684
map04080	Neuroactive ligand-receptor interaction	662
map04070	Phosphatidylinositol signaling system	661
map04922	Glucagon signaling pathway	661
map01522	Endocrine resistance	655
map04932	Non-alcoholic fatty liver disease (NAFLD)	655
map04933	AGE-RAGE signaling pathway in diabetic complications	652
map01120	Microbial metabolism in diverse environments	650
map05410	Hypertrophic cardiomyopathy (HCM)	648
map04670	Leukocyte transendothelial migration	639
map04071	Sphingolipid signaling pathway	638
map04915	Estrogen signaling pathway	638
map05231	Choline metabolism in cancer	638
map04666	Fc gamma R-mediated phagocytosis	633
map05145	Toxoplasmosis	632
map04912	GnRH signaling pathway	629
map04512	ECM-receptor interaction	622
map04211	Longevity regulating pathway	617
map04723	Retrograde endocannabinoid signaling	616
map04911	Insulin secretion	612
map05160	Hepatitis C	611
map04972	Pancreatic secretion	607
map04066	HIF-1 signaling pathway	602
map04110	Cell cycle	598
map05146	Amoebiasis	597
map04114	Oocyte meiosis	595
map04660	T cell receptor signaling pathway	592
map04380	Osteoclast differentiation	591
map04750	Inflammatory mediator regulation of TRP channels	586
map05222	Small cell lung cancer	585
map04540	Gap junction	578
map04916	Melanogenesis	571
map03040	Spliceosome	564
map05215	Prostate cancer	559
map04142	Lysosome	557
map05162	Measles	557
map04925	Aldosterone synthesis and secretion	544
map04012	ErbB signaling pathway	542
map04630	Jak-STAT signaling pathway	532
map04974	Protein digestion and absorption	529
map04013	MAPK signaling pathway - fly	526
map01521	EGFR tyrosine kinase inhibitor resistance	520
map05100	Bacterial invasion of epithelial cells	520
map05142	Chagas disease (American trypanosomiasis)	510
map05412	Arrhythmogenic right ventricular cardiomyopathy (ARVC)	508
map04971	Gastric acid secretion	503
map04720	Long-term potentiation	502
map04970	Salivary secretion	501
map04060	Cytokine-cytokine receptor interaction	500
map04659	Th17 cell differentiation	500
map04668	TNF signaling pathway	497
map00310	Lysine degradation	496
map04662	B cell receptor signaling pathway	481
map01200	Carbon metabolism	480
map04914	Progesterone-mediated oocyte maturation	479
map04727	GABAergic synapse	474
map04391	Hippo signaling pathway - fly	471
map00562	Inositol phosphate metabolism	469
map04260	Cardiac muscle contraction	468
map05032	Morphine addiction	467
map05034	Alcoholism	465
map04658	Th1 and Th2 cell differentiation	461
map04726	Serotonergic synapse	460
map05211	Renal cell carcinoma	460
map04350	TGF-beta signaling pathway	454
map05212	Pancreatic cancer	451
map05220	Chronic myeloid leukemia	448
map04212	Longevity regulating pathway - worm	435
map05210	Colorectal cancer	424
map04924	Renin secretion	420
map04730	Long-term depression	419
map04213	Longevity regulating pathway - multiple species	411
map04918	Thyroid hormone synthesis	410
map03015	mRNA surveillance pathway	409
map05416	Viral myocarditis	408
map04721	Synaptic vesicle cycle	407
map04064	NF-kappa B signaling pathway	406
map04664	Fc epsilon RI signaling pathway	406
map05230	Central carbon metabolism in cancer	406
map05012	Parkinson's disease	403
map05132	Salmonella infection	403
map04920	Adipocytokine signaling pathway	401
map00564	Glycerophospholipid metabolism	398
map04650	Natural killer cell mediated cytotoxicity	393
map04917	Prolactin signaling pathway	388
map04976	Bile secretion	385
map04330	Notch signaling pathway	381
map05214	Glioma	380
map04923	Regulation of lipolysis in adipocytes	375
map05031	Amphetamine addiction	375
map04620	Toll-like receptor signaling pathway	374
map05120	Epithelial cell signaling in Helicobacter pylori infection	369
map04370	VEGF signaling pathway	362
map05140	Leishmaniasis	357
map00240	Pyrimidine metabolism	353
map00190	Oxidative phosphorylation	352
map05213	Endometrial cancer	352
map04138	Autophagy - yeast	351
map05131	Shigellosis	348
map05221	Acute myeloid leukemia	345
map03018	RNA degradation	339
map04657	IL-17 signaling pathway	336
map04624	Toll and Imd signaling pathway	332
map04214	Apoptosis - fly	326
map04961	Endocrine and other factor-regulated calcium reabsorption	325
map04111	Cell cycle - yeast	321
map04930	Type II diabetes mellitus	321
map01230	Biosynthesis of amino acids	317
map05223	Non-small cell lung cancer	312
map03320	PPAR signaling pathway	308
map01524	Platinum drug resistance	303
map04640	Hematopoietic cell lineage	302
map03008	Ribosome biogenesis in eukaryotes	298
map05130	Pathogenic Escherichia coli infection	296
map05323	Rheumatoid arthritis	293
map05218	Melanoma	292
map05110	Vibrio cholerae infection	283
map04340	Hedgehog signaling pathway	275
map04146	Peroxisome	274
map05133	Pertussis	273
map03010	Ribosome	272
map04115	p53 signaling pathway	270
map04962	Vasopressin-regulated water reabsorption	267
map00561	Glycerolipid metabolism	264
map04610	Complement and coagulation cascades	263
map04740	Olfactory transduction	262
map05014	Amyotrophic lateral sclerosis (ALS)	262
map00010	Glycolysis / Gluconeogenesis	255
map04913	Ovarian steroidogenesis	253
map02010	ABC transporters	251
map05030	Cocaine addiction	247
map04622	RIG-I-like receptor signaling pathway	244
map04960	Aldosterone-regulated sodium reabsorption	243
map05217	Basal cell carcinoma	237
map04113	Meiosis - yeast	231
map05134	Legionellosis	227
map05322	Systemic lupus erythematosus	227
map04710	Circadian rhythm	226
map04973	Carbohydrate digestion and absorption	224
map00510	N-Glycan biosynthesis	217
map01212	Fatty acid metabolism	216
map04612	Antigen processing and presentation	216
map04745	Phototransduction - fly	212
map00520	Amino sugar and nucleotide sugar metabolism	202
map05033	Nicotine addiction	202
map04139	Mitophagy - yeast	199
map05219	Bladder cancer	197
map03460	Fanconi anemia pathway	194
map04011	MAPK signaling pathway - yeast	194
map04320	Dorso-ventral axis formation	191
map04742	Taste transduction	189
map05216	Thyroid cancer	187
map00600	Sphingolipid metabolism	186
map00513	Various types of N-glycan biosynthesis	183
map04341	Hedgehog signaling pathway - fly	182
map05144	Malaria	175
map04978	Mineral absorption	173
map05150	Staphylococcus aureus infection	173
map00250	Alanine, aspartate and glutamate metabolism	170
map04392	Hippo signaling pathway -multiple species	170
map00270	Cysteine and methionine metabolism	168
map00620	Pyruvate metabolism	167
map00380	Tryptophan metabolism	164
map00565	Ether lipid metabolism	162
map05204	Chemical carcinogenesis	159
map00020	Citrate cycle (TCA cycle)	158
map05321	Inflammatory bowel disease (IBD)	157
map00051	Fructose and mannose metabolism	155
map05143	African trypanosomiasis	152
map03050	Proteasome	151
map00071	Fatty acid degradation	150
map00330	Arginine and proline metabolism	150
map00280	Valine, leucine and isoleucine degradation	145
map00983	Drug metabolism - other enzymes	145
map04215	Apoptosis - multiple species	144
map00052	Galactose metabolism	143
map03420	Nucleotide excision repair	143
map05340	Primary immunodeficiency	143
map00590	Arachidonic acid metabolism	140
map00830	Retinol metabolism	140
map03440	Homologous recombination	140
map04975	Fat digestion and absorption	140
map04964	Proximal tubule bicarbonate reclamation	138
map00500	Starch and sucrose metabolism	136
map00480	Glutathione metabolism	135
map03022	Basal transcription factors	135
map05020	Prion diseases	133
map04623	Cytosolic DNA-sensing pathway	131
map05320	Autoimmune thyroid disease	131
map01523	Antifolate resistance	129
map04672	Intestinal immune network for IgA production	129
map00970	Aminoacyl-tRNA biosynthesis	128
map00680	Methane metabolism	127
map04966	Collecting duct acid secretion	127
map05330	Allograft rejection	126
map04130	SNARE interactions in vesicular transport	122
map00980	Metabolism of xenobiotics by cytochrome P450	121
map04744	Phototransduction	121
map00860	Porphyrin and chlorophyll metabolism	114
map04940	Type I diabetes mellitus	114
map00030	Pentose phosphate pathway	113
map00640	Propanoate metabolism	113
map03030	DNA replication	112
map00760	Nicotinate and nicotinamide metabolism	111
map00062	Fatty acid elongation	108
map00260	Glycine, serine and threonine metabolism	108
map03410	Base excision repair	108
map00410	beta-Alanine metabolism	107
map00512	Mucin type O-glycan biosynthesis	107
map00534	Glycosaminoglycan biosynthesis - heparan sulfate / heparin	107
map00982	Drug metabolism - cytochrome P450	106
map00140	Steroid hormone biosynthesis	103
map00710	Carbon fixation in photosynthetic organisms	103
map00515	Mannose type O-glycan biosynthesis	102
map00630	Glyoxylate and dicarboxylate metabolism	101
map03020	RNA polymerase	100
map01040	Biosynthesis of unsaturated fatty acids	99
map00040	Pentose and glucuronate interconversions	96
map04977	Vitamin digestion and absorption	95
map00514	Other types of O-glycan biosynthesis	93
map00601	Glycosphingolipid biosynthesis - lacto and neolacto series	91
map00061	Fatty acid biosynthesis	80
map00220	Arginine biosynthesis	80
map00592	alpha-Linolenic acid metabolism	80
map00350	Tyrosine metabolism	78
map00532	Glycosaminoglycan biosynthesis - chondroitin sulfate / dermatan sulfate	78
map04711	Circadian rhythm - fly	78
map05310	Asthma	76
map00720	Carbon fixation pathways in prokaryotes	74
map03060	Protein export	71
map01210	2-Oxocarboxylic acid metabolism	70
map00563	Glycosylphosphatidylinositol (GPI)-anchor biosynthesis	68
map03430	Mismatch repair	68
map00053	Ascorbate and aldarate metabolism	67
map00340	Histidine metabolism	67
map00650	Butanoate metabolism	65
map00591	Linoleic acid metabolism	64
map00603	Glycosphingolipid biosynthesis - globo and isoglobo series	64
map05332	Graft-versus-host disease	64
map00531	Glycosaminoglycan degradation	63
map04950	Maturity onset diabetes of the young	62
map02024	Quorum sensing	61
map00511	Other glycan degradation	59
map00533	Glycosaminoglycan biosynthesis - keratan sulfate	57
map00790	Folate biosynthesis	57
map00900	Terpenoid backbone biosynthesis	57
map04626	Plant-pathogen interaction	57
map00604	Glycosphingolipid biosynthesis - ganglio series	55
map00670	One carbon pool by folate	55
map04016	MAPK signaling pathway - plant	54
map02020	Two-component system	51
map00120	Primary bile acid biosynthesis	49
map00450	Selenocompound metabolism	49
map03450	Non-homologous end-joining	48
map04614	Renin-angiotensin system	47
map00770	Pantothenate and CoA biosynthesis	45
map00910	Nitrogen metabolism	45
map00730	Thiamine metabolism	42
map00430	Taurine and hypotaurine metabolism	41
map00100	Steroid biosynthesis	38
map00360	Phenylalanine metabolism	38
map00740	Riboflavin metabolism	36
map00521	Streptomycin biosynthesis	35
map00920	Sulfur metabolism	35
map00950	Isoquinoline alkaloid biosynthesis	31
map00627	Aminobenzoate degradation	30
map00130	Ubiquinone and other terpenoid-quinone biosynthesis	29
map00440	Phosphonate and phosphinate metabolism	29
map00750	Vitamin B6 metabolism	29
map04712	Circadian rhythm - plant	27
map00471	D-Glutamine and D-glutamate metabolism	23
map00460	Cyanoamino acid metabolism	22
map00072	Synthesis and degradation of ketone bodies	21
map00254	Aflatoxin biosynthesis	21
map00524	Neomycin, kanamycin and gentamicin biosynthesis	20
map00400	Phenylalanine, tyrosine and tryptophan biosynthesis	19
map00625	Chloroalkane and chloroalkene degradation	18
map00930	Caprolactam degradation	18
map02026	Biofilm formation - Escherichia coli	18
map00960	Tropane, piperidine and pyridine alkaloid biosynthesis	16
map00981	Insect hormone biosynthesis	16
map04122	Sulfur relay system	14
map00903	Limonene and pinene degradation	13
map04112	Cell cycle - Caulobacter	13
map00073	Cutin, suberine and wax biosynthesis	12
map01051	Biosynthesis of ansamycins	12
map01220	Degradation of aromatic compounds	12
map00290	Valine, leucine and isoleucine biosynthesis	11
map00362	Benzoate degradation	10
map00643	Styrene degradation	9
map00780	Biotin metabolism	9
map00281	Geraniol degradation	8
map00232	Caffeine metabolism	7
map00965	Betalain biosynthesis	7
map03070	Bacterial secretion system	7
map00261	Monobactam biosynthesis	6
map00660	C5-Branched dibasic acid metabolism	6
map00785	Lipoic acid metabolism	6
map00300	Lysine biosynthesis	5
map00363	Bisphenol degradation	5
map00401	Novobiocin biosynthesis	5
map00940	Phenylpropanoid biosynthesis	5
map00195	Photosynthesis	4
map00901	Indole alkaloid biosynthesis	4
map00909	Sesquiterpenoid and triterpenoid biosynthesis	4
map00944	Flavone and flavonol biosynthesis	4
map00523	Polyketide sugar unit biosynthesis	3
map00525	Acarbose and validamycin biosynthesis	3
map00908	Zeatin biosynthesis	3
map01055	Biosynthesis of vancomycin group antibiotics	3
map00361	Chlorocyclohexane and chlorobenzene degradation	2
map00364	Fluorobenzoate degradation	2
map00550	Peptidoglycan biosynthesis	2
map00623	Toluene degradation	2
map00626	Naphthalene degradation	2
map00196	Photosynthesis - antenna proteins	1
map00311	Penicillin and cephalosporin biosynthesis	1
map00472	D-Arginine and D-ornithine metabolism	1
map00540	Lipopolysaccharide biosynthesis	1
map00621	Dioxin degradation	1
map00622	Xylene degradation	1
map00633	Nitrotoluene degradation	1
map01501	beta-Lactam resistance	1
map02030	Bacterial chemotaxis	1
