# Supplementary material for: De novo assembly and characterization of the Hucho taimen transcriptome
Source: Ecol Evol. 2017 Dec 21;8(2):1271–85. doi: 10.1002/ece3.3735 (PMC5773338; doi:10.1002/ece3.3735)
Supplement: Supplementary file 3 [file ECE3-8-1271-s003.xlsx]

## Sheet: Sheet1
Supplementary Table S6. Positive selection transcripts in taimen
Taimen transcript	Zebrafish protein	Evalue	Gene symbol	Description
HAGJ01018482	ENSDARP00000120459	2e-27	si:dkey-8e10.2	si:dkey-8e10.2
HAGJ01008684	ENSDARP00000127442	2e-26	si:dkey-30j22.1	si:dkey-30j22.1
HAGJ01006305	ENSDARP00000061300	4e-66	si:dkeyp-28d2.4	si:dkeyp-28d2.4
HAGJ01022784	ENSDARP00000108758	9e-59	BX004816.4
HAGJ01009503	ENSDARP00000141368	2e-36	si:dkey-243k1.3	si:dkey-243k1.3
HAGJ01024185	ENSDARP00000121210	8e-12	cd4-1	CD4-1 molecule
HAGJ01025832	ENSDARP00000129556	2e-46	ftr55	finTRIM family, member 55
HAGJ01002047	ENSDARP00000109048	0	cdh26.2	cadherin 26, tandem duplicate 2
HAGJ01002048	ENSDARP00000101147	4e-32	si:dkey-53k12.18	si:dkey-53k12.18
HAGJ01002332	ENSDARP00000137771	9e-73	znf977	zinc finger protein 977
HAGJ01002567	ENSDARP00000061036	2e-66	TMEM27	si:dkey-194e6.1
HAGJ01003033	ENSDARP00000106425	6e-34	BX470224.1
HAGJ01004389	ENSDARP00000141552	1e-48	CABZ01059909.2
HAGJ01004945	ENSDARP00000126502	5e-52	si:dkeyp-52c3.2	si:dkeyp-52c3.2
HAGJ01004947	ENSDARP00000139664	7e-29	CABZ01052487.1
HAGJ01005080	ENSDARP00000131249	4e-26	zgc:174863	zgc:174863
HAGJ01026391	ENSDARP00000084667	6e-46	trim109	tripartite motif containing 109
HAGJ01027505	ENSDARP00000141499	4e-08	si:ch211-165d12.4	si:ch211-165d12.4
HAGJ01027590	ENSDARP00000070070	2e-70	wdr76	WD repeat domain 76
HAGJ01028157	ENSDARP00000100184	2e-31	il13ra1	interleukin 13 receptor, alpha 1
HAGJ01028524	ENSDARP00000100184	2e-32	il13ra1	interleukin 13 receptor, alpha 1
HAGJ01010573	ENSDARP00000118598	1e-52	si:ch1073-126c3.2	si:ch1073-126c3.2
HAGJ01028909	ENSDARP00000109456	4e-45	si:ch211-24o10.6	si:ch211-24o10.6
HAGJ01029033	ENSDARP00000106402	6e-88	ubtf	upstream binding transcription factor, RNA polymerase I
HAGJ01006692	ENSDARP00000117916	0	C3	(1 of many) complement C3
HAGJ01030280	ENSDARP00000132210	2e-41	rca2.2	regulator of complement activation group 2 gene 2
HAGJ01006733	ENSDARP00000131249	7e-26	zgc:174863	zgc:174863
HAGJ01030396	ENSDARP00000121133	2e-72	si:dkey-30j10.5	si:dkey-30j10.5
HAGJ01030432	ENSDARP00000116148	6e-41	rca2.1	regulator of complement activation group 2 gene 1
HAGJ01030981	ENSDARP00000123932	1e-33	rnasel3	ribonuclease like 3
HAGJ01031870	ENSDARP00000118718	2e-22	si:dkey-11o15.5	si:dkey-11o15.5
HAGJ01011220	ENSDARP00000107967	2e-16	wu:fc34e06	wu:fc34e06
HAGJ01033273	ENSDARP00000132210	1e-41	rca2.2	regulator of complement activation group 2 gene 2
HAGJ01005315	ENSDARP00000106110	1e-45	si:ch211-1f22.5	si:ch211-1f22.5
HAGJ01005330	ENSDARP00000111517	7e-26	zgc:172106	zgc:172106
HAGJ01034300	ENSDARP00000125829	2e-24	si:ch211-114l13.1	si:ch211-114l13.1
HAGJ01005790	ENSDARP00000023877	1e-50	zgc:77086	zgc:77086
HAGJ01005792	ENSDARP00000023877	5e-50	zgc:77086	zgc:77086
HAGJ01013695	ENSDARP00000015252	6e-35	FO904861.1
HAGJ01014030	ENSDARP00000093440	7e-68	aste1	asteroid homolog 1 (Drosophila)
HAGJ01014531	ENSDARP00000051969	5e-17	grn2	granulin 2
HAGJ01007798	ENSDARP00000126612	5e-35	si:dkey-24p1.7	si:dkey-24p1.7
HAGJ01005415	ENSDARP00000114151	4e-21	BX546499.1
HAGJ01005420	ENSDARP00000114151	6e-16	BX546499.1
HAGJ01008171	ENSDARP00000133393	4e-70	pigb	phosphatidylinositol glycan anchor biosynthesis, class B
HAGJ01016728	ENSDARP00000142533	3e-19	si:ch1073-220m6.1	si:ch1073-220m6.1
HAGJ01008273	ENSDARP00000139001	2e-43	si:ch211-66k16.2	si:ch211-66k16.2
HAGJ01017236	ENSDARP00000130431	3e-49	BX321875.1
HAGJ01017626	ENSDARP00000136634	1e-17	cfh	complement factor H
HAGJ01055278	ENSDARP00000131582	1e-63	si:ch73-90p23.1	si:ch73-90p23.1
HAGJ01064451	ENSDARP00000102499	2e-41	hemk1	HemK methyltransferase family member 1
HAGJ01070572	ENSDARP00000100591	8e-40	BX545917.1
HAGJ01072778	ENSDARP00000126915	6e-33	si:ch73-105m5.1	si:ch73-105m5.1
HAGJ01076549	ENSDARP00000136634	5e-19	cfh	complement factor H
HAGJ01077747	ENSDARP00000110442	2e-30	si:ch73-334d15.2	si:ch73-334d15.2
HAGJ01083679	ENSDARP00000135895	1e-87	zgc:194469	zgc:194469
HAGJ01086932	ENSDARP00000138701	6e-17	ccl20a.3	chemokine (C-C motif) ligand 20a, duplicate 3
HAGJ01088202	ENSDARP00000092248	8e-61	rbm38	RNA binding motif protein 38
HAGJ01090930	ENSDARP00000140183	3e-41	zgc:175177	zgc:175177
HAGJ01096914	ENSDARP00000030117	6e-66	ccdc25	coiled-coil domain containing 25
HAGJ01097067	ENSDARP00000138734	2e-28	BX928746.1
HAGJ01098080	ENSDARP00000122872	3e-24	phf21ab	PHD finger protein 21Ab
HAGJ01100961	ENSDARP00000115820	2e-64	tlr19	toll-like receptor 19
HAGJ01103940	ENSDARP00000031764	7e-12	cd63	CD63 molecule
HAGJ01105135	ENSDARP00000072101	1e-19	si:ch211-103n10.5	si:ch211-103n10.5
HAGJ01110299	ENSDARP00000069446	3e-62	cd22	cd22 molecule
HAGJ01110393	ENSDARP00000057094	2e-152	si:dkey-24p1.1	si:dkey-24p1.1
HAGJ01110538	ENSDARP00000060904	1e-17	gypc	glycophorin C (Gerbich blood group)
HAGJ01110791	ENSDARP00000116148	7e-41	rca2.1	regulator of complement activation group 2 gene 1
HAGJ01113141	ENSDARP00000139994	3e-44	si:ch211-13c6.2	si:ch211-13c6.2
HAGJ01113142	ENSDARP00000139994	3e-44	si:ch211-13c6.2	si:ch211-13c6.2
HAGJ01113370	ENSDARP00000054593	4e-35	il10rb	interleukin 10 receptor, beta
HAGJ01114976	ENSDARP00000127699	7e-42	si:ch1073-66l23.1	si:ch1073-66l23.1
HAGJ01114977	ENSDARP00000127699	7e-38	si:ch1073-66l23.1	si:ch1073-66l23.1
HAGJ01114978	ENSDARP00000127699	3e-40	si:ch1073-66l23.1	si:ch1073-66l23.1
HAGJ01115388	ENSDARP00000136514	3e-09	si:ch211-134a4.8	si:ch211-134a4.8
HAGJ01116071	ENSDARP00000088418	8e-26	crfb6	cytokine receptor family member b6
HAGJ01116072	ENSDARP00000088418	7e-26	crfb6	cytokine receptor family member b6
HAGJ01116222	ENSDARP00000131543	6e-51	fas	Fas cell surface death receptor
HAGJ01117558	ENSDARP00000120364	5e-30	si:dkey-237j11.3	si:dkey-237j11.3
HAGJ01120136	ENSDARP00000141274	6e-26	si:ch211-106g8.47	si:ch211-106g8.47
HAGJ01120446	ENSDARP00000138884	1e-14	si:dkey-161l11.68	si:dkey-161l11.68
HAGJ01122340	ENSDARP00000099323	2e-08	zgc:195175	zgc:195175
HAGJ01122341	ENSDARP00000099117	4e-07	zgc:195175	zgc:195175
HAGJ01123447	ENSDARP00000126933	3e-16	zgc:193541	zgc:193541
HAGJ01123905	ENSDARP00000098678	3e-10	si:ch1073-184j22.2	si:ch1073-184j22.2
HAGJ01125080	ENSDARP00000114197	2e-12	si:dkey-12l12.1	si:dkey-12l12.1
HAGJ01127615	ENSDARP00000130339	2e-33	TM6SF2	(1 of many) zgc:85843
HAGJ01127616	ENSDARP00000130339	2e-33	TM6SF2	(1 of many) zgc:85843
HAGJ01129053	ENSDARP00000142054	2e-21	si:ch73-296e2.3	si:ch73-296e2.3
HAGJ01131216	ENSDARP00000096694	2e-23	si:dkey-102c8.2	si:dkey-102c8.2
HAGJ01131749	ENSDARP00000118478	7e-19	il15	interleukin 15
HAGJ01134951	ENSDARP00000106568	2e-11	CABZ01079490.1
HAGJ01135487	ENSDARP00000119770	2e-89	si:ch211-137i24.10	si:ch211-137i24.10
HAGJ01136119	ENSDARP00000125025	4e-126	hp	haptoglobin
HAGJ01136122	ENSDARP00000125025	5e-126	hp	haptoglobin
HAGJ01137870	ENSDARP00000119905	5e-25	FP016018.1
HAGJ01139767	ENSDARP00000122343	0	ptprh	protein tyrosine phosphatase, receptor type, h
HAGJ01139768	ENSDARP00000122343	0	ptprh	protein tyrosine phosphatase, receptor type, h
HAGJ01140941	ENSDARP00000073908	6e-23	lygl1	lysozyme g-like 1
HAGJ01141304	ENSDARP00000073908	1e-66	lygl1	lysozyme g-like 1
HAGJ01146946	ENSDARP00000132590	1e-11	wu:fu71h07	wu:fu71h07
HAGJ01148604	ENSDARP00000039806	2e-38	mb	myoglobin
HAGJ01150270	ENSDARP00000102128	2e-31	si:dkeyp-75b4.10	si:dkeyp-75b4.10
HAGJ01151275	ENSDARP00000023571	4e-33	ptprja	protein tyrosine phosphatase, receptor type, J a
HAGJ01152681	ENSDARP00000037611	3e-64	trim35-20	tripartite motif containing 35-20
HAGJ01157177	ENSDARP00000067387	3e-31	fgf23	fibroblast growth factor 23
HAGJ01160500	ENSDARP00000131263	2e-75	ptpn22	protein tyrosine phosphatase, non-receptor type 22
HAGJ01160593	ENSDARP00000137808	3e-36	il4r.1	interleukin 4 receptor, tandem duplicate 1
HAGJ01160595	ENSDARP00000136257	7e-37	il4r.1	interleukin 4 receptor, tandem duplicate 1
HAGJ01160596	ENSDARP00000137808	4e-36	il4r.1	interleukin 4 receptor, tandem duplicate 1
HAGJ01160599	ENSDARP00000137808	5e-36	il4r.1	interleukin 4 receptor, tandem duplicate 1
HAGJ01160600	ENSDARP00000137808	3e-36	il4r.1	interleukin 4 receptor, tandem duplicate 1
HAGJ01160601	ENSDARP00000137808	8e-23	il4r.1	interleukin 4 receptor, tandem duplicate 1
HAGJ01160766	ENSDARP00000115377	5e-100	si:ch73-37h15.2	si:ch73-37h15.2
HAGJ01160768	ENSDARP00000115377	7e-100	si:ch73-37h15.2	si:ch73-37h15.2
HAGJ01160803	ENSDARP00000128196	6e-124	si:dkey-222h21.2	si:dkey-222h21.2
HAGJ01161214	ENSDARP00000116148	8e-61	rca2.1	regulator of complement activation group 2 gene 1
HAGJ01162747	ENSDARP00000119694	7e-68	si:ch211-133n4.10	si:ch211-133n4.10
HAGJ01163049	ENSDARP00000010089	3e-43	ska2	spindle and kinetochore associated complex subunit 2
HAGJ01165142	ENSDARP00000109835	1e-41	si:ch211-214k5.3	si:ch211-214k5.3
HAGJ01165149	ENSDARP00000108758	6e-107	BX004816.4
HAGJ01165586	ENSDARP00000129474	1e-99	si:ch73-208g10.1	si:ch73-208g10.1
HAGJ01165589	ENSDARP00000129474	5e-96	si:ch73-208g10.1	si:ch73-208g10.1
HAGJ01165592	ENSDARP00000129474	2e-75	si:ch73-208g10.1	si:ch73-208g10.1
HAGJ01166627	ENSDARP00000141368	3e-43	si:dkey-243k1.3	si:dkey-243k1.3
HAGJ01167642	ENSDARP00000119509	4e-13	si:ch73-7i4.2	si:ch73-7i4.2
HAGJ01179976	ENSDARP00000141045	6e-30	cep97	centrosomal protein 97
