# Supplementary material for: De novo assembly and characterization of the Hucho taimen transcriptome
Source: Ecol Evol. 2017 Dec 21;8(2):1271–85. doi: 10.1002/ece3.3735 (PMC5773338; doi:10.1002/ece3.3735)
Supplement: Supplementary file 4 [file ECE3-8-1271-s004.xlsx]

## Sheet: Sheet1
Supplementary Table S7. Positive selection test with Branch Site model.
Group No	LRT	P value	FDR	orthologs	Sites under positive selection(>95%)
1	5.87953	0.0153179	0.0197365	HAGJ01086715,GSONMP00026865001,XM_014142575.1	Non
2	10.7942	0.00101816	0.00296594	HAGJ01086932,GSONMP00016710001,XM_014192103.1	2
3	8.03381	0.00459123	0.00878892	HAGJ01087074,GSONMP00079274001,XM_014128480.1	15
4	11.9133	0.00055734	0.00207455	HAGJ01090930,GSONMP00054697001,XM_014206422.1	Non
5	4.89228	0.026977	0.0286899	HAGJ01097463,GSONMP00033051001,XM_014152379.1	1
6	21.0625	4.45e-06	4.96e-05	HAGJ01026391,GSONMP00024408001,XM_014185487.1	4
7	5.56645	0.0183078	0.021904	HAGJ01106611,GSONMP00068288001,NM_001123622.1	Non
8	29.1294	6.77e-08	1.13e-06	HAGJ01109326,GSONMP00082702001,XM_014136808.1	4
9	5.15874	0.0231296	0.0254047	HAGJ01110299,GSONMP00043356001,XM_014201495.1	Non
10	5.4029	0.0201033	0.023048	HAGJ01026452,GSONMP00013471001,XM_014137670.1	1
11	4.2983	0.0381504	0.0398851	HAGJ01114499,GSONMP00020450001,XM_014133514.1	Non
12	4.06755	0.0437145	0.0437145	HAGJ01117515,GSONMP00015573001,XM_014207338.1	Non
13	10.1886	0.00141314	0.00364154	HAGJ01117896,GSONMP00079325001,XM_014128537.1	Non
14	14.0798	0.000175218	0.000733726	HAGJ01119420,GSONMP00016931001,XM_014199908.1	1
15	4.27423	0.0386945	0.0398851	HAGJ01120136,GSONMP00060990001,XM_014140089.1	2
16	22.0624	2.64e-06	3.54e-05	HAGJ01122340,GSONMP00035198001,XM_014207898.1	1
17	5.75356	0.0164553	0.0204167	HAGJ01122827,GSONMP00074317001,NM_001139814.1	2
18	5.75356	0.0164553	0.0204167	HAGJ01122828,GSONMP00074317001,NM_001139814.1	2
19	5.41635	0.019949	0.023048	HAGJ01123829,GSONMP00076634001,XM_014190841.1	2
20	8.92914	0.00280657	0.006268	HAGJ01028157,GSONMP00049187001,NM_001140169.1	Non
21	5.38626	0.020296	0.023048	HAGJ01131749,GSONMP00030480001,NM_001279065.1	2
22	11.1017	0.000862476	0.00262663	HAGJ01132253,GSONMP00042652001,XM_014124830.1	Non
23	9.03116	0.00265416	0.00613202	HAGJ01132267,GSONMP00026833001,XM_014146792.1	1
24	9.7437	0.00179938	0.00446514	HAGJ01132962,GSONMP00067163001,XM_014155767.1	Non
25	8.24785	0.00408003	0.0082837	HAGJ01135108,GSONMP00023409001,XM_014162471.1	1
26	11.8058	0.00059046	0.00208215	HAGJ01135469,GSONMP00049655001,XM_014133508.1	Non
27	4.14801	0.0416834	0.042315	HAGJ01135470,GSONMP00049655001,XM_014133510.1	Non
28	6.66946	0.00980788	0.015282	HAGJ01135523,GSONMP00058874001,XM_014133735.1	1
29	7.46952	0.00627523	0.0111143	HAGJ01028479,GSONMP00003370001,XM_014178407.1	Non
30	8.18287	0.00422877	0.00833317	HAGJ01136189,GSONMP00011141001,XM_014201518.1	Non
31	13.2208	0.000276859	0.00109115	HAGJ01141304,GSONMP00074310001,NM_001146413.1	1
32	9.36766	0.00220847	0.00528456	HAGJ01010573,GSONMP00036908001,XM_014206967.1	2
33	46.872	7.58e-12	5.08e-10	HAGJ01148541,GSONMP00059670001,XM_014198720.1	6
34	11.4312	0.00072222	0.00241944	HAGJ01149536,GSONMP00080575001,XM_014169162.1	2
35	6.69433	0.00967199	0.015282	HAGJ01150270,GSONMP00001715001,XM_014125761.1	2
36	29.7264	4.98e-08	1.11e-06	HAGJ01151275,GSONMP00055982001,XM_014170064.1	2
37	10.4728	0.00121143	0.00324664	HAGJ01153402,GSONMP00006500001,NM_001141419.2	4
38	5.04772	0.0246584	0.026647	HAGJ01028909,GSONMP00071583001,XM_014141497.1	Non
39	7.68837	0.00555779	0.0103437	HAGJ01160599,GSONMP00070420001,XM_014193036.1	Non
40	7.30347	0.00688214	0.0118232	HAGJ01160600,GSONMP00070420001,XM_014193036.1	Non
41	6.19941	0.0127793	0.0174737	HAGJ01165116,GSONMP00005556001,XM_014145994.1	6
42	5.8905	0.0152227	0.0197365	HAGJ01174206,GSONMP00052863001,XM_014173553.1	1
43	6.33645	0.0118281	0.0168614	HAGJ01175012,GSONMP00066372001,NM_001141478.1	14
44	10.698	0.00107249	0.00299403	HAGJ01175682,GSONMP00017871001,XM_014191476.1	1
45	8.25081	0.00407338	0.0082837	HAGJ01176963,GSONMP00056507001,NM_001141116.2	Non
46	5.59822	0.0179787	0.0219013	HAGJ01030241,GSONMP00078620001,NM_001123621.1	1
47	6.54542	0.0105154	0.0156563	HAGJ01185653,GSONMP00023848001,XM_014176988.1	1
48	15.8634	6.81e-05	0.000380124	HAGJ01189441,GSONMP00062404001,XM_014178959.1	5
49	18.9224	1.36e-05	0.000114023	HAGJ01189533,GSONMP00068203001,XM_014136914.1	1
50	6.73886	0.00943351	0.015282	HAGJ01033534,GSONMP00080442001,XM_014210624.1	Non
51	15.3149	9.1e-05	0.000435487	HAGJ01035469,GSONMP00016101001,XM_014206773.1	Non
52	16.9416	3.85e-05	0.000234787	HAGJ01012241,GSONMP00008040001,XM_014140845.1	1
53	6.27903	0.0122175	0.0170536	HAGJ01019673,GSONMP00018865001,XM_014180953.1	2
54	15.0191	0.000106428	0.000475377	HAGJ01013834,GSONMP00026685001,XM_014166990.1	Non
55	7.09386	0.00773484	0.0129559	HAGJ01013936,GSONMP00034135001,XM_014154374.1	2
56	6.46338	0.011012	0.0160392	HAGJ01014716,GSONMP00013735001,XM_014136310.1	2
57	17.4305	2.98e-05	0.000221847	HAGJ01007909,GSONMP00048116001,XM_014156624.1	Non
58	6.5907	0.0102513	0.0156099	HAGJ01016313,GSONMP00063899001,XM_014202930.1	1
59	11.2403	0.000800412	0.00255369	HAGJ01005420,GSONMP00057624001,XM_014205243.1	Non
60	5.20484	0.0225241	0.0251519	HAGJ01017750,GSONMP00080963001,XM_014136208.1	1
61	5.8849	0.0152713	0.0197365	HAGJ01009102,GSONMP00074275001,XM_014160930.1	Non
62	17.0469	3.65e-05	0.000234787	HAGJ01055342,GSONMP00022285001,XM_014153034.1	2
63	7.46139	0.00630362	0.0111143	HAGJ01067349,GSONMP00012288001,NM_001139539.1	1
64	20.6755	5.44e-06	5.21e-05	HAGJ01070572,GSONMP00032957001,XM_014144595.1	1
65	15.711	7.38e-05	0.000380314	HAGJ01077747,GSONMP00069460001,XM_014158711.1	4
66	30.73	2.97e-08	9.93e-07	HAGJ01001844,GSONMP00035269001,XM_014156322.1	Non
67	8.42118	0.00370874	0.00801567	HAGJ01083679,GSONMP00042008001,XM_014191531.1	Non
